# Supplementary material for: Disease activity, autoantibodies, and inflammatory molecules in serum and cerebrospinal fluid of patients with Systemic Lupus Erythematosus and Cognitive Dysfunction
Source: PLoS One. 2018 May 3;13(5):e0196487. doi: 10.1371/journal.pone.0196487 (PMC5933704; doi:10.1371/journal.pone.0196487)
Supplement: S1 Dataset — (XLS) [file pone.0196487.s001.xls]

## Sheet: Hoja1
# cohort	ctrl case cognitive	DC	casecontrol1030	DNAdc	DNAdic	SLEDAI	C3	C4	AcsantiDNA	LAC	B2GPI IgG	B2GPI IgGdicot	B2GP1 IgM	B2GP1 IgMdicot	anyB2GP1	ACL IgG	ACL IgGdicot	ACL IgM	ACL IgMdicot	anyACL	Sm	Sm dicot	RNP-Sm	RNP-Sm dicot	Ssa	Ssa dicot	SSb	SSb dicot	P ribosomal basal	P ribosomal current	TG basal	Colesterol basal	HDL-C basal	LDL-C basal	Glucose basal	ApoB basal	Lp(a) basal	TG current	Colesterol current	HDL-C current	LDL-C current	Glucose actual	Apo B current	Lp(a) current	Homo cisteíne current	Homocísteine current	CRP current	CRP current	gender
1	0	0	0	8.5	0	0	96.7	15	8.5	0	29.1	1	26.7	1	1	54.1	1	44.3	1	1	1.4	0	3.7	0	41.6	1	3.2	1	5.3	.	49	114	34	70	70	53.3	3.44	45	144	51	84	85	57.5	3.77	9.6	7	0.508	1.45	0
2	1	3	.	7.6	0	0	93.9	18.6	5	1	2.2	0	1.6	0	0	2.6	0	3.6	0	0	32.6	1	50.2	1	>60	1	4	1	6.1	7.2	127	168	39	104	76	88.8	209	125	186	45	116	73	82.5	196	8	12.2	0.401	2.84	0
3	0	1	.	1100.8	1	2	74.2	11.3	0.9	1	20.3	1	2.9	0	1	30	1	8	0	1	>70	1	97.1	1	>60	1	4.6	1	8.3	6.4	202	173	39	94	90	87.7	14.5	.	.	.	.	.	.	.	12.5	.	9.85	7.04	0
6	0	0	0	10.8	0	6	55.5	7.08	0	0	2.3	0	1.8	0	0	3	0	3.6	0	0	1.6	0	3.5	0	1.5	0	1.9	0	5.5	.	73	176	46	115	81	87.1	6.39	88	146	36	92	85	74.7	3.11	9.2	8.9	0.742	0.0384	0
7	0	0	.	10.5	0	2	78.1	16.6	28.4	0	2.1	0	1.6	0	0	2.2	0	3.1	0	0	2.1	0	4.7	0	1.7	0	3.4	1	9.9	7.3	216	177	41	93	71	99.5	4.02	111	162	42	98	72	80.9	4.2	9	9.2	0.185	1.35	0
8	0	1	0	7.4	0	2	60.2	10.3	13.9	0	3.4	0	12	1	1	4.4	0	5.8	0	0	1.9	0	3.1	0	39.5	1	1.7	0	7.1	.	112	248	84	142	83	108	16.8	95	172	60	93	.	70.2	16	17	17.4	0.548	0.836	0
13	0	0	.	82.2	1	4	61.9	7.45	185.6	0	2.2	0	1.9	0	0	4.2	0	4	0	0	8.3	1	17	1	3.1	1	1.7	0	26.5	142.9	109	173	43	108	83	92.3	2	104	178	47	110	65	91.4	2	9.3	9.4	7.14	2.69	0
14	0	1	0	11.6	0	4	57.8	3.6	49.4	0	2.1	0	2.1	0	0	2.3	0	4.3	0	0	34.8	1	58.1	1	1.8	0	1.5	0	19.1	.	132	168	57	85	74	75.2	33	82	200	72	112	63	86.3	43	7.6	9.1	0.682	7.61	0
17	0	1	.	7.9	0	0	113	16.4	13.6	0	2.2	0	1.6	0	0	2.4	0	3.3	0	0	2.9	1	5.1	0	3.7	1	1.4	0	5	6.1	177	170	58	77	74	73.9	20.8	207	180	62	77	71	83	23.4	9.4	9.9	0.154	1	0
18	0	0	.	8.2	0	8	36	11.4	12.4	1	2.9	0	2.1	0	0	3.3	0	3.8	0	0	1.5	0	3.5	0	1.5	0	1.6	0	6.4	10.4	90	182	51	113	80	89.5	3.17	.	.	.	.	.	.	.	5.7	.	0.219	.	0
21	1	3	1	4.1	0	0	85.4	.	11.2	0	1.9	0	1.8	0	0	9	1	2.7	0	1	6.3	1	>117	1	1.6	0	2.8	1	17.2	.	75	174	68	91	81	76.3	16.1	133	127	41	59	92	65.6	15.1	8.2	9.5	1.96	1.74	0
22	0	0	.	7.1	0	2	165	16.1	16.8	0	2.2	0	1.8	0	0	2.4	0	4.9	0	0	1.9	0	3.6	0	1.6	0	1.4	0	5.2	5.7	319	262	47	151.2	84	146	4.02	.	.	.	.	.	.	.	6.8	.	4.96	.	0
27	0	0	.	7.9	0	0	143	27.3	6.4	0	2.2	0	1.6	0	0	2.7	0	10.9	1	1	2	0	3.6	0	>60	1	1.4	0	5.4	5.9	82	174	58	100	77	77.5	32	135	126	36	63	60	62.7	11.4	15	13.3	3.61	1.89	1
30	0	1	.	9.9	0	2	113	47.7	24.7	0	2.1	0	1.6	0	0	2.8	0	3.9	0	0	3.1	1	4.6	0	2.4	0	1.4	0	6.7	5.7	157	221	59	131	68	103	193	284	182	30	95.2	87	118	103	16.5	18.9	0.762	8.78	0
31	0	0	.	7.5	0	0	55.1	6.16	11.7	0	2.2	0	1.7	0	0	3	0	4	0	0	1.8	0	3.7	0	1.6	0	1.4	0	5.7	6.1	47	150	44	97	83	70.2	6.52	32	122	40	76	79	55.2	3.13	5.9	7.2	0.4	0.154	0
33	1	2	1	34.1	1	12	103	15.7	13.2	0	2.5	0	2	0	0	3.4	0	3.1	0	0	1.6	0	4.6	0	1.9	0	1.7	0	9.4	.	96	166	38	109	85	83.1	6.2	210	218	37	139	79	135	2	17.5	13.6	0.391	0.698	1
34	0	1	0	8.8	0	8	49.2	2.2	30.5	0	1.2	0	1.6	0	0	2.6	0	2.1	0	0	2.4	0	4.7	0	14.4	1	3.7	1	10.8	.	75	129	52	62	82	47.5	36	106	159	57	81	80	63	64.9	11.2	12.5	0.356	2.61	0
35	0	0	0	11.1	0	6	102	6.83	15.4	1	259.5	1	2.8	0	1	241.8	1	5.6	0	1	1.8	0	3.8	0	1.4	0	1.7	0	542.4	.	155	205	45	129	76	110	46.5	136	182	36	119	83	104	28.8	10.2	7.3	1.96	1.55	1
41	0	0	.	29.4	1	4	46.3	7.55	84.4	0	2.3	0	1.7	0	0	2.7	0	3.5	0	0	1.8	0	4	0	>60	1	2.6	1	7.1	13	145	162	42	91	76	83.9	5.44	77	182	49	118	62	83.8	2	7.7	8	1.1	1.12	0
44	0	0	.	9.4	0	6	158	28.7	11.4	0	2.9	0	1.8	0	0	3.1	0	3.2	0	0	23.7	1	40.6	1	1.7	0	1.6	0	15.1	6.3	166	156	52	71	81	66.8	8.93	107	145	50	74	86	55.3	11.3	7.5	9.5	0.481	3.49	0
45	0	0	.	7.5	0	0	114	22.9	9.7	0	2.5	0	2.8	0	0	2.7	0	5.8	0	0	1.4	0	3.6	0	1.7	0	3.1	1	5.8	6.1	102	244	53	171	84	125	124	75	248	60	173	81	109	96.2	11	10.9	0.661	3.88	0
48	1	2	1	10.3	0	6	99.2	11.2	8.4	0	2.2	0	1.8	0	0	2.6	0	3.6	0	0	1.5	0	3.2	0	1.6	0	1.3	0	10.8	.	72	183	60	109	80	86.8	36.9	74	166	57	94	55	69.5	12.2	7.4	9.4	0.286	0.224	0
49	0	0	0	7.2	0	8	113	12.6	7.6	0	2.1	0	2.2	0	0	2.5	0	3.1	0	0	1.5	0	3.1	0	17.6	1	10	1	8	.	235	191	67	77	71	78.9	6.08	159	188	44	112	79	94.5	8.6	7.9	8.5	0.248	0.758	0
55	0	0	0	8.6	0	2	131	16.6	8.1	0	2.4	0	1.8	0	0	3	0	3.9	0	0	2.6	0	4.3	0	2	0	1.7	0	6.4	.	244	183	46	88	75	85.5	38.8	210	162	37	83	79	90	22.6	8.7	7.8	2.49	0.988	0
56	0	1	.	8.7	0	4	129	21.7	7.3	0	2.1	0	1.5	0	0	2.4	0	2.8	0	0	3.5	1	4.6	0	2.2	0	1.5	0	5.2	6.5	393	328	73	176.4	77	177	202	136	213	46	140	78	112	140	12.2	8	1.07	1.01	0
57	0	0	0	16.1	1	6	117	18.7	10.5	0	3.4	0	2.7	0	0	2.4	0	3.3	0	0	2.3	0	4.6	0	1.8	0	1.5	0	6.2	.	143	163	60	74	75	72.4	11.8	130	155	43	86	74	78.4	12.9	12.1	9.2	0.311	2	0
59	1	2	.	3.5	0	2	129	8.97	16.6	0	1.4	0	27.1	1	1	5.5	1	11.4	1	1	7.3	1	4.1	0	4.5	1	1.7	0	6.2	6.2	148	199	48	121	96	106	13.4	96	151	38	94	87	70.2	12	8.2	8.2	6	9.85	0
60	0	0	0	9.8	0	12	36.2	1.67	48.5	0	2.2	0	2.5	0	0	3	0	4.7	0	0	29	1	34.5	1	>60	1	24.9	1	11.9	.	122	252	77	151	75	108	2	.	.	.	.	.	.	.	7.9	6.4	1.05	.	0
61	0	1	0	8.7	0	8	90.5	13.4	60.4	0	2	0	2.8	0	0	2.6	0	4.8	0	0	41.5	1	58.1	1	8.7	1	1.7	0	144.3	.	154	139	42	66	74	60.2	47.5	105	211	71	119	69	80.5	28.7	7.3	6.5	3.24	0.744	0
63	0	1	.	8.7	0	4	92.6	16.1	11	0	2.3	0	1.8	0	0	2.8	0	3.3	0	0	1.6	0	4.6	0	>60	1	3.5	1	7.2	6	197	163	25	99	77	93	40.8	71	143	32	97	82	62.3	10.1	7	.	3.52	3.25	0
64	0	1	0	7.5	0	6	73.4	13.2	0	1	2.3	0	1.7	0	0	2.5	0	3.2	0	0	2.2	0	73.6	1	1.6	0	1.8	0	15.3	.	115	187	52	112	82	94	8.89	.	.	.	.	.	.	.	8.9	.	3.08	.	0
68	0	0	.	28.6	1	10	92.9	15.6	11.7	0	2.2	0	1.7	0	0	4.1	0	3	0	0	1.6	0	3.6	0	1.7	0	1.6	0	5.3	6.4	214	179	43	93	76	94	63.4	188	206	39	129	95	120	83.6	14.5	12.4	1.75	9.85	0
69	0	0	.	201.7	1	4	40.2	3.34	11.5	0	2.7	0	8.6	1	1	3.3	0	7.3	0	0	2.4	0	3.6	0	1.7	0	1.4	0	5.4	7.5	123	123	41	57	65	66.4	6.29	68	142	35	93	76	74.3	2.7	12.6	15.6	9.85	1.65	0
78	1	2	.	8.3	0	4	143	21.7	4.7	0	3.6	1	15.3	1	1	8.4	1	11.4	1	1	19.7	1	79.6	1	1.6	0	1.4	0	5.8	5.7	294	189	35	95.2	84	106	40.4	189	183	45	100	78	89.6	39.5	6	13.4	2.93	6.48	0
79	0	0	.	2626.9	1	6	80.3	14.3	13.7	0	2.7	0	3.2	0	0	4	0	4.5	0	0	>70	1	93.4	1	>60	1	15.3	1	5.1	6.5	289	345	53	234.2	87	194	25.2	153	191	33	127	76	97.9	7.52	18.2	9.7	0.847	1.38	0
89	0	1	0	9.3	0	10	94.9	7.93	7.4	1	2.6	0	1.4	0	0	3.1	0	2.7	0	0	30.4	1	55.3	1	2.6	0	1.3	0	11.4	.	307	279	38	179.6	94	191	19.3	200	257	40	177	99	148	19.3	7.2	5.6	1.59	3.28	0
95	1	3	1	22.6	1	4	39.4	3.02	148.9	0	3.5	1	30.3	1	1	2.6	0	4.2	0	0	2.9	1	7.8	1	>60	1	>50	1	11.7	.	135	256	81	148	71	104	110	82	207	64	127	84	87.2	71.7	10.5	17.9	2.19	0.59	0
97	1	2	.	46.5	1	10	12.3	1.67	110.2	0	4.9	1	2.5	0	1	4.2	0	9.1	1	1	2	0	4.2	0	2.4	0	1.8	0	6.3	7.7	89	126	47	61	81	57	12.9	130	183	89	68	80	60.4	17.9	13.3	11.4	0.405	0.559	0
99	0	0	.	16	1	4	46.3	1.67	287.5	0	2.7	0	2.5	0	0	3	0	5	0	0	11.3	1	26.6	1	5.3	1	1.6	0	76	21.3	315	188	41	84	86	126	9.99	107	105	27	57	81	57.7	2	10.6	9.4	9.85	1.87	0
100	0	0	.	7.8	0	0	143	21.7	10.2	0	2.3	0	1.5	0	0	2.8	0	2.9	0	0	1.9	0	3.9	0	16.9	1	3.1	1	10.8	6	241	210	80	82	70	78.7	2.25	118	136	57	55	72	38.8	2.72	10.5	8.9	0.319	0.636	0
101	0	0	.	25.3	1	2	53.2	3.1	223.3	0	2.8	0	2	0	0	2.8	0	5.4	0	0	3.4	1	5.2	0	1.6	0	1.2	0	6.9	9.1	365	264	52	139	76	152	7.02	84	168	35	116	83	80.4	6.17	12.6	9.1	1.51	2.35	0
102	0	0	0	8.2	0	4	111	17.2	7.8	0	2.5	0	2.8	0	0	4	0	5.9	0	0	2.7	1	8	1	6.8	1	1.7	0	5.4	.	97	156	55	82	70	63.2	14.4	90	168	68	82	87	54.4	11.4	7.4	8.3	3.03	3.41	0
103	0	0	.	171.4	1	6	35.9	5.31	445.3	0	2.4	0	1.4	0	0	5.6	1	4	0	1	40.6	1	>117	1	13	1	1.7	0	6.1	8.6	55	164	51	102	72	79.5	23	163	241	44	164	89	121	31	10.3	13	5.42	9.85	0
105	1	3	1	4.9	0	4	106	29.7	.	0	1.3	0	1.7	0	0	2.3	0	2.3	0	0	5.3	1	11.4	1	7.4	1	1.8	0	6.3	.	83	160	49	94	78	76.6	2	196	176	46	91	90	81.9	2.1	9.1	9.3	0.562	1	0
106	0	0	.	27.7	1	0	68	15.8	16.9	0	3.1	0	6.4	1	1	3.5	0	8.3	1	1	>70	1	>117	1	>60	1	4.2	1	17.5	7.5	212	194	49	103	73	103	84.5	138	185	48	109	72	83	45.6	9.3	6.6	0.442	7.25	0
107	0	1	0	3.4	0	0	118	19.1	7.3	0	2.2	0	1.8	0	0	2.9	0	3.2	0	0	2.6	0	9.4	1	1.5	0	1.3	0	8	.	238	185	44	93	68	102	5.87	298	191	47	84.4	92	87.2	3.39	9.7	12	9.85	9.85	0
111	0	1	0	4.6	0	0	106	20	7.3	0	2.6	0	3.4	0	0	2.7	0	20.3	1	1	1.7	0	3.6	0	1.6	0	1.3	0	6	.	94	179	63	97	62	79.9	31.8	.	.	.	.	.	.	.	15	7.6	1.06	.	0
113	0	0	.	55.5	1	10	67.4	22.6	206.9	0	2.6	0	6.1	1	1	3.5	0	5.1	0	0	2.5	0	3	0	1.7	0	1.3	0	5.4	6.6	108	145	46	77	88	72	26.3	.	.	.	.	.	.	.	7.9	.	0.269	.	0
117	0	1	0	3.7	0	12	63.6	10.6	50	0	2.6	0	1.3	0	0	4	0	9.7	1	1	5	1	>117	1	3	1	1.4	0	5.8	.	189	240	67	135	72	116	6.04	170	155	40	81	70	71.8	9.67	9.9	15.3	0.234	9.85	0
123	0	0	.	42.7	1	10	81.7	15.6	12.4	1	2.6	0	5.6	1	1	3.5	0	10.1	1	1	1.7	0	3.2	0	1.6	0	2.1	0	5.9	6.8	95	209	91	99	129	73.6	11	128	201	70	105	112	72.7	8.42	15.2	9.5	1.46	0.154	0
125	0	1	0	24.4	1	6	83.3	12.2	201.4	0	45.4	1	1.9	0	1	4.6	1	3.4	0	1	7.9	1	8	1	5.5	1	2.1	0	7	.	100	135	38	77	68	65.6	71	93	175	50	106	71	77	2.71	10.8	.	9.85	1.88	0
128	1	2	1	13.4	1	0	109	22.9	8.8	0	2.4	0	2.2	0	0	2.7	0	3.3	0	0	2	0	2.7	0	1.5	0	1.1	0	6	.	375	329	50	204	74	199	55.8	347	203	31	102.6	89	119	42.4	10.7	10.7	1.08	5.15	0
129	0	0	.	55.5	1	8	72.9	9.67	50.1	1	3.2	0	4.9	1	1	5.6	1	4.4	0	0	3.3	1	8.1	1	3.7	1	2.7	1	6.5	7.8	71	134	38	82	70	64.9	3.23	69	151	39	98	84	70.3	2.94	9.9	8.1	1.47	1.83	0
130	0	0	.	140.5	1	8	69.8	9.17	106.2	0	3	0	3.2	0	0	3.8	0	5.3	0	0	68.1	1	>117	1	5	1	1.4	0	100	5.9	214	210	42	125	65	119	47.1	113	291	70	198	80	129	53.4	11.7	10.8	0.68	0.59	0
132	0	1	.	380.4	1	24	62.5	10.3	136.9	0	2.5	0	1.5	0	0	10.8	1	2.8	0	1	9.8	1	93.1	1	>60	1	31.9	1	5.8	5.9	78	163	54	93	71	75.1	3.96	153	125	32	62	89	60.4	5.63	9.2	10.9	5.79	9.85	0
133	0	0	.	3.3	0	4	123	14.2	7.2	1	10.5	1	12.9	1	1	31.8	1	28.3	1	1	4.2	1	56.4	1	2	0	1.4	0	8.9	6.7	419	141	34	23.2	111	78.7	2	136	184	41	116	79	91.1	8.75	11.6	9	1.25	5.24	0
137	0	0	.	61.2	1	2	10.5	19.5	98.2	0	3	0	2.9	0	0	3.6	0	9	1	1	3.7	1	5.7	0	10.2	1	5.6	1	111.5	12.8	.	.	.	.	.	.	.	144	149	35	85	70	80.5	2	8.6	6.5	.	1.3	0
141	1	3	1	29.7	1	8	58.6	7.54	164	0	1.4	0	4.5	0	0	2.8	0	5.2	0	0	2.2	0	3.8	0	1.6	0	1.4	0	5.6	.	245	200	57	94	81	89.8	3.9	358	128	44	.	82	54.7	4.58	6.5	9.1	3.53	4.41	0
142	1	2	1	4.9	0	2	55.3	27.7	30.8	0	2.1	0	1.3	0	0	5.4	1	78	1	1	3	1	6.3	0	>60	1	3.2	1	8.1	.	64	152	31	108	69	75.7	87.3	91	202	48	136	82	106	84.7	9.3	14.2	3.59	4.21	0
143	0	0	.	11.5	0	2	107	12.9	4.3	0	2.4	0	1.9	0	0	3	0	3.3	0	0	2.6	0	3.3	0	25.3	1	6.8	1	5.4	6.2	49	131	37	84	80	59.5	16.6	81	119	33	70	81	53.9	14.7	6	5.7	6.51	9.65	0
144	1	2	.	21	1	2	129	14.9	12.1	.	27.2	1	1.6	0	1	16.3	1	2.9	0	1	2.1	0	3.5	0	7.1	1	1.8	0	6.3	8.9	103	161	49	91	81	74.8	8.88	152	184	51	103	91	82.4	8.37	17.3	11.6	6.49	4.69	0
145	0	0	0	65.2	1	0	84.8	9.24	18	0	2.3	0	1.4	0	0	4	0	2.8	0	0	3.1	1	5.9	0	2.3	0	2.2	0	58.4	.	61	173	70	91	75	62.6	2	57	134	67	56	106	43.6	2	10.8	8.1	0.323	0.401	0
147	1	3	.	4.6	0	2	116	10.7	12.6	0	2.4	0	1.6	0	0	5.3	1	2.7	0	1	1.6	0	3	0	>60	1	11.5	1	6.5	7.2	365	312	47	192	68	193	193	172	157	36	87	85	76.2	43.9	5.1	3.5	3.32	0.598	0
148	0	0	.	91.8	1	12	50.9	7.07	1319.3	0	2.4	0	1.5	0	0	4.2	0	3.7	0	0	1.5	0	3.8	0	1.3	0	1.3	0	5.9	5.8	141	126	47	51	87	72	23.8	106	199	56	122	89	83.2	21.2	16.7	22.4	9.85	9.85	0
149	0	1	.	2.4	0	4	184	31.2	3.9	0	2	0	1.3	0	0	2.5	0	2.3	0	0	1.4	0	2.3	0	1.1	0	0.9	0	5.6	6.3	150	208	76	102	90	102	19.2	113	211	97	91	90	58.7	53.7	14.6	17.6	0.591	9.47	0
150	0	0	.	7.2	0	4	83.4	11.7	11.3	0	4.4	1	2.9	0	1	4.1	0	20.8	1	1	2.9	1	5.5	0	2	0	1.8	0	103.3	6.7	89	158	47	93	73	75.8	3.72	73	145	49	81	91	51.7	2.66	13.6	12.7	4.23	2.01	0
151	0	0	0	30	1	8	40.5	3.02	215.4	0	4.1	1	126.3	1	1	6.2	1	8.3	1	1	44.1	1	>117	1	14.1	1	2.1	0	6.4	.	184	150	34	79	72	87.4	6.1	431	210	47	76.8	91	93.6	3.51	10.9	13.9	9.85	9.85	0
156	0	0	.	1013.7	1	0	35.5	4.43	67	0	3.5	1	2.5	0	1	5.7	1	8	0	1	67.1	1	>117	1	11.9	1	1.9	0	7.2	6.8	286	252	45	149.8	63	135	121	150	227	50	147	63	88.2	137	13.3	10	1.09	0.861	0
157	0	0	.	420.9	1	4	51.9	4.7	415.8	0	2.8	0	3.9	0	0	5.5	1	4.9	0	1	2.8	1	5.5	0	1.9	0	1.4	0	10.7	28.2	106	171	31	119	73	101	58.9	114	142	24	95	88	74.4	48.5	5.6	5.5	0.514	9.85	0
158	0	0	.	797.9	1	0	67	19.1	21.2	0	3	0	26.7	1	1	7.6	1	36.8	1	1	>70	1	>117	1	28.2	1	1.8	0	14.9	6.5	276	265	54	155.8	87	155	2.29	275	277	88	134	93	96.3	3.58	15	13.2	3.31	4.86	0
159	0	0	.	8.2	0	0	76.1	13.7	5.5	0	2.2	0	1.4	0	0	3.2	0	5.1	0	0	2	0	3.3	0	4.3	1	1.3	0	6	7.6	122	129	25	80	74	86.4	25.2	134	138	20	91	83	70	26.4	15.1	10.2	9.85	9.85	0
162	0	0	.	9.4	0	2	103	13.6	11.8	0	3.5	1	21.5	1	1	3.8	0	35.2	1	1	18.6	1	>117	1	>60	1	>50	1	8	7.7	131	125	23	76	91	75	13.9	109	129	30	77	86	52.9	12.9	9.2	9.8	9.85	8.38	0
166	0	0	0	27	1	6	68.5	11.8	15.8	0	2.8	0	1.8	0	0	3.1	0	3.5	0	0	11.4	1	28.9	1	8.6	1	1.7	0	8.1	.	495	306	85	122	96	136	9.91	145	205	59	117	70	69.3	6.58	11.9	11.5	0.514	2.22	0
169	0	1	.	6.2	0	2	95.9	21.7	15.3	1	2.8	0	2.1	0	0	3	0	3	0	0	1.6	0	3.4	0	2.2	0	1.3	0	5.5	6.1	216	181	57	81	75	79.4	32.7	124	184	61	98	96	63.2	22	17.3	10.2	9.85	5.23	0
174	0	0	.	723.9	1	0	66.7	14.4	1337.9	0	3.1	0	1.2	0	0	3.1	0	2.5	0	0	2.2	0	3.5	0	1.6	0	1.4	0	5.4	7.8	207	252	72	139	99	110	159	184	247	60	150	49	91.1	89	.	10.1	1.99	2.62	0
175	0	1	.	16.1	1	8	42.4	3.28	27.3	0	2.3	0	1.5	0	0	3.1	0	3.2	0	0	3.1	1	4.5	0	37.9	1	>50	1	7.2	7.8	124	155	42	88	86	70.4	6.58	139	167	40	99	86	67.6	3.45	9.3	10.1	0.775	1.08	0
176	0	0	.	36.5	1	16	64.9	6.96	1.2	0	2.8	0	5.2	1	1	5.3	1	17.5	1	1	68.1	1	>117	1	>60	1	2.1	0	.	135.8	291	350	64	227.8	80	203	13.5	305	381	65	255	79	192	15	12	12.4	0.154	0.154	0
179	0	1	.	15	1	4	43.8	14.5	955.3	1	3.1	0	5.2	1	1	4	0	0.2	0	0	>70	1	>117	1	6.7	1	1.3	0	36.3	6.1	401	277	47	149.8	83	168	12.3	.	.	.	.	.	.	.	8.6	10	9.85	.	0
180	0	1	0	10.6	0	0	75.3	6.95	15.6	0	9.2	1	2.5	0	1	4.9	1	2.9	0	1	1.4	0	3.2	0	1.1	0	1.1	0	5.6	.	103	180	43	116	81	90.3	7.91	90	209	48	143	83	86.2	6.88	7.7	8	1.11	1.07	0
183	0	1	.	9.1	0	0	132	28.5	10.2	0	2.6	0	2.6	0	0	3.3	0	8.7	1	1	1.7	0	2.7	0	1.3	0	1.2	0	5.7	5.4	115	194	59	112	96	83.1	4.26	.	.	.	.	.	.	.	10.2	.	0.515	.	0
184	0	1	0	18.1	1	2	82	10.5	7.9	0	2.6	0	2.2	0	0	3.1	0	5.1	0	0	1.8	0	2.5	0	1.1	0	1	0	17	.	59	165	63	90	73	63.7	12.8	142	176	64	84	73	55.5	10.1	8.6	7.6	0.363	0.326	0
186	0	0	.	7.3	0	4	83.9	9.39	6.7	0	2.6	0	3.4	0	0	3	0	11.3	1	1	1.4	0	2.7	0	1	0	1.6	0	5.8	5.9	108	234	80	132	92	98	14.9	106	233	77	135	92	71.8	11	7.2	7.4	1.46	1.41	0
188	0	1	0	9.9	0	0	79.4	19.8	7.4	0	2.8	0	2.3	0	0	3	0	5.3	0	0	1.5	0	2.8	0	>60	1	2.6	1	5.9	.	60	192	28	152	87	103	13.5	55	205	29	165	84	87.4	9.98	13.2	.	0.594	0.522	0
190	0	0	.	5	0	2	106	13.4	11.5	0	1.2	0	1.9	0	0	2.6	0	3	0	0	2.6	0	4.4	0	1.4	0	2.2	0	7.1	7	.	.	.	.	.	.	.	.	.	.	.	.	.	.	.	.	.	.	0
192	1	3	1	3.4	0	14	37.9	9.08	16.3	1	2.4	0	23.1	1	1	24.4	1	98.1	1	1	2.8	1	4.8	0	3.7	1	1.8	0	7.6	.	.	.	.	.	.	.	.	.	.	.	.	.	.	.	.	.	.	.	0
193	0	0	.	27	1	6	132	15.7	115.4	0	1.4	0	2.1	0	0	3.5	0	12.9	1	1	3.3	1	6	0	1.8	0	1.8	0	5.5	5.8	.	.	.	.	.	.	.	.	.	.	.	.	.	.	.	.	.	.	1
194	0	0	.	72.2	1	20	35	3.06	248.7	0	2.2	0	1.9	0	0	2.6	0	2.3	0	0	>70	1	127.7	1	34.1	1	1.4	0	11.8	12.7	.	.	.	.	.	.	.	.	.	.	.	.	.	.	.	.	.	.	0
195	1	3	1	3	0	14	69.1	3.99	8.9	1	1.8	0	3.8	0	0	6.4	1	16.4	1	1	2.7	1	4.4	0	2.1	0	1.9	0	12.1	.	.	.	.	.	.	.	.	.	.	.	.	.	.	.	.	.	.	.	1
196	0	1	0	4.6	0	2	123	13.2	27.3	0	1.8	0	2.3	0	0	2.3	0	4.8	0	0	2	0	4.5	0	1.5	0	1.5	0	6.1	.	.	.	.	.	.	.	.	.	.	.	.	.	.	.	.	.	.	.	0
197	0	1	.	41.7	1	8	72.1	4.38	249.9	0	1.2	0	1.8	0	0	2.2	0	2.8	0	0	7.3	1	10.9	1	1.5	0	1.4	0	7.4	8.1	.	.	.	.	.	.	.	.	.	.	.	.	.	.	.	.	.	.	0
200	0	0	.	3.3	0	14	118	33.9	8.7	0	2.7	0	1.8	0	0	2.9	0	3.8	0	0	24.1	1	3.6	0	1.3	0	1.5	0	5.5	6.5	.	.	.	.	.	.	.	.	.	.	.	.	.	.	.	.	.	.	1
201	0	1	.	3.8	0	2	106	16.4	8	0	10.7	1	2.8	0	1	2.6	0	1.8	0	0	2.3	0	16	1	1.3	0	1.6	0	5.5	6	.	.	.	.	.	.	.	.	.	.	.	.	.	.	.	.	.	.	0
203	0	0	0	3.4	0	4	56.9	8.2	41.8	0	2.6	0	4.2	0	0	2.8	0	3.8	0	0	23.3	1	>117	1	1.7	0	1.5	0	4.8	.	.	.	.	.	.	.	.	.	.	.	.	.	.	.	.	.	.	.	0
204	0	0	.	85.6	1	12	66.7	10.3	247.1	0	2.5	0	2.9	0	0	2.4	0	11.8	1	1	1.7	0	4	0	1.4	0	1.6	0	6.3	6	.	.	.	.	.	.	.	.	.	.	.	.	.	.	.	.	.	.	0
205	0	0	0	30.8	1	0	86.6	9.5	36.7	0	3.6	1	2.1	0	1	3	0	2	0	0	3.3	1	7.8	1	38.6	1	2.6	1	524	.	.	.	.	.	.	.	.	.	.	.	.	.	.	.	.	.	.	.	0
206	0	0	0	10	0	6	70	11.7	53.3	0	2.6	0	2.1	0	0	2.4	0	2.1	0	0	52	1	69.5	1	1.7	0	2.1	0	7.2	.	.	.	.	.	.	.	.	.	.	.	.	.	.	.	.	.	.	.	0
207	0	1	0	10.9	0	2	148	23.8	12.7	0	3.5	1	59.5	1	1	2.9	0	16.5	1	1	2.9	1	4.6	0	1.4	0	2.2	0	9.1	.	.	.	.	.	.	.	.	.	.	.	.	.	.	.	.	.	.	.	0
208	0	0	0	291.6	1	18	62.9	9.16	19.4	0	3.1	0	5.9	1	1	3	0	17.9	1	1	15	1	16.8	1	2.4	0	2.6	1	6.1	.	.	.	.	.	.	.	.	.	.	.	.	.	.	.	.	.	.	.	0
209	0	0	.	7.4	0	8	52.7	8.69	7.5	0	2.7	0	2.4	0	0	2.7	0	5.1	0	0	2.5	0	4.5	0	>60	1	13.8	1	5.9	5.9	.	.	.	.	.	.	.	.	.	.	.	.	.	.	.	.	.	.	0
210	0	1	.	14.8	1	2	64.6	9.37	42.4	0	3	0	55.2	1	1	4.7	1	143.3	1	1	7.8	1	11.8	1	4.5	1	4.3	1	7.6	10	.	.	.	.	.	.	.	.	.	.	.	.	.	.	.	.	.	.	1
[truncated: 108 more columns]
